# Supplementary material for: Conditional Knockout Kdm2a Reveals Crucial Involvement in Development and Function of Kidney Collecting Ducts
Source: Int J Mol Sci. 2025 Jan 30;26(3):1230. doi: 10.3390/ijms26031230 (PMC11818494; doi:10.3390/ijms26031230)
Supplement: Supplementary file 1 [file ijms-26-01230-s001.zip]

Archive with 1 entries (1 files):
- ijms-3415536-supplementary.pdf
